# Supplementary material for: Melt Electrowriting High Resolution Poly(ethylene‐co‐vinyl acetate) Scaffolds for Soft Tissue Engineering
Source: Adv Healthc Mater. 2026 Feb 24;15(17):e04945. doi: 10.1002/adhm.202504945 (PMC13175299; doi:10.1002/adhm.202504945)
Supplement: Supplementary file 3 — Supporting File 3: adhm70949‐sup‐0002‐Data.zip. [file ADHM-15-0-s003.zip]

Archive with 12 entries (11 files):
- adhm70949-sup-0002-Data/
- adhm70949-sup-0002-Data/100um spacing, 1 layer, turning circle.txt
- adhm70949-sup-0002-Data/200um spacing, 1 layer, turning circle.txt
- adhm70949-sup-0002-Data/300um spacing, 1 layer, turning circle.txt
- adhm70949-sup-0002-Data/400um spacing, 1 layer, turning circle.txt
- adhm70949-sup-0002-Data/Bed Frame.STL
- adhm70949-sup-0002-Data/Bed HV Mount.stl
- adhm70949-sup-0002-Data/BoardMounts.STL
- adhm70949-sup-0002-Data/EmergencyButtonFlip.stl
- adhm70949-sup-0002-Data/heating block mount to xy translation stage.STL
- adhm70949-sup-0002-Data/heating block.STL
- adhm70949-sup-0002-Data/radial star pattern.txt
