# Supplementary material for: Melt Electrowriting High Resolution Poly(ethylene‐co‐vinyl acetate) Scaffolds for Soft Tissue Engineering
Source: Adv Healthc Mater. 2026 Feb 24;15(17):e04945. doi: 10.1002/adhm.202504945 (PMC13175299; doi:10.1002/adhm.202504945)
Supplement: Supplementary file 3 — Supporting File 3: adhm70949‐sup‐0002‐Data.zip. [file ADHM-15-0-s003.zip › adhm70949-sup-0002-Data/300um spacing, 1 layer, turning circle.txt]

G1 X45.0 Y33.0 Ffast
G1 X70.0 Y33.0 Ffast
G3 X70.0 Y33.3 I1.5 J0.15 Fslow
G1 X45.0 Y33.3 Ffast
G2 X45.0 Y33.6 I-1.5 J0.15 Fslow
G1 X70.0 Y33.6 Ffast
G3 X70.0 Y33.9 I1.5 J0.15 Fslow
G1 X45.0 Y33.9 Ffast
G2 X45.0 Y34.2 I-1.5 J0.15 Fslow
G1 X70.0 Y34.2 Ffast
G3 X70.0 Y34.5 I1.5 J0.15 Fslow
G1 X45.0 Y34.5 Ffast
G2 X45.0 Y34.8 I-1.5 J0.15 Fslow
G1 X70.0 Y34.8 Ffast
G3 X70.0 Y35.1 I1.5 J0.15 Fslow
G1 X45.0 Y35.1 Ffast
G2 X45.0 Y35.4 I-1.5 J0.15 Fslow
G1 X70.0 Y35.4 Ffast
G3 X70.0 Y35.7 I1.5 J0.15 Fslow
G1 X45.0 Y35.7 Ffast
G1 X45 Y42 Ffast
G1 X35 Y42 Ffast
G1 X35 Y10 Ffast
G1 X62 Y10 Ffast


G1 X60.0 Y20.0 Ffast
G1 X60.0 Y50.0 Ffast
G3 X59.7 Y50.0 I-0.15 J1.5 Fslow
G1 X59.7 Y20.0 Ffast
G2 X59.4 Y20.0 I-0.15 J-1.5 Fslow
G1 X59.4 Y50.0 Ffast
G3 X59.1 Y50.0 I-0.15 J1.5 Fslow
G1 X59.1 Y20.0 Ffast
G2 X58.8 Y20.0 I-0.15 J-1.5 Fslow
G1 X58.8 Y50.0 Ffast
G3 X58.5 Y50.0 I-0.15 J1.5 Fslow
G1 X58.5 Y20.0 Ffast
G2 X58.2 Y20.0 I-0.15 J-1.5 Fslow
G1 X58.2 Y50.0 Ffast
G3 X57.9 Y50.0 I-0.15 J1.5 Fslow
G1 X57.9 Y20.0 Ffast
G2 X57.6 Y20.0 I-0.15 J-1.5 Fslow
G1 X57.6 Y50.0 Ffast
G3 X57.3 Y50.0 I-0.15 J1.5 Fslow
G1 X57.3 Y20.0 Ffast
G1 X45 Y20 Ffast
