# Supplementary material for: Melt Electrowriting High Resolution Poly(ethylene‐co‐vinyl acetate) Scaffolds for Soft Tissue Engineering
Source: Adv Healthc Mater. 2026 Feb 24;15(17):e04945. doi: 10.1002/adhm.202504945 (PMC13175299; doi:10.1002/adhm.202504945)
Supplement: Supplementary file 3 — Supporting File 3: adhm70949‐sup‐0002‐Data.zip. [file ADHM-15-0-s003.zip › adhm70949-sup-0002-Data/radial star pattern.txt]

G1 X20.0 Y26.0
G1 X21.100482 Y26.0
G1 X22.825713 Y26.0
G1 X67.225029 Y26.0
G1 X68.696549 Y26.0
G1 X70.0 Y26.0


G0 X23.349365 Y13.5
G1 X24.445655 Y14.132943
G1 X26.118989 Y15.099043
G1 X65.156117 Y37.63714
G1 X66.050658 Y38.153603000000004
G1 X66.650635 Y38.5


G0 X32.5 Y4.349364999999999
G1 X33.576693 Y6.214251000000001
G1 X34.486163 Y7.7895
G1 X56.423307 Y45.785748999999996
G1 X57.043743 Y46.860375000000005
G1 X57.5 Y47.650635


G0 X45.0 Y1.0
G1 X45.0 Y2.4556770000000014
G1 X45.0 Y4.8912960000000005
G1 X45.0 Y48.123545
G1 X45.0 Y49.341355
G1 X45.0 Y51.0


G0 X57.5 Y4.349364999999999
G1 X56.85777 Y5.461739999999999
G1 X55.627096 Y7.593330000000002
G1 X34.486163 Y44.210499999999996
G1 X33.576693 Y45.785748999999996
G1 X32.5 Y47.650635


G0 X66.650635 Y13.5
G1 X65.554345 Y14.132943
G1 X63.881011 Y15.099043
G1 X27.367813 Y36.179947999999996
G1 X25.138138 Y37.467251
G1 X23.349365 Y38.5
